# Supplementary material for: 2,4-Dinitro-1-naphthol
Source: Acta Crystallogr Sect E Struct Rep Online. 2010 Nov 6;66(Pt 12):o3101. doi: 10.1107/S1600536810045034 (PMC3011602; doi:10.1107/S1600536810045034)
Supplement: Supplementary file 2 [file e-66-o3101-Isup2.hkl]

#
# h,k,l, Fc-squared, Fo-squared, sigma(Fo-squared) and status flag
#
data_I
_shelx_title ' AS150_0m in P2(1)/n'
_shelx_refln_list_code          4
_shelx_F_calc_maximum      177.49
_exptl_crystal_F_000       480.00
_reflns_d_resolution_high  0.8377
 
loop_
 _symmetry_equiv_pos_as_xyz
 'x, y, z'
 '-x+1/2, y+1/2, -z+1/2'
 '-x, -y, -z'
 'x-1/2, -y-1/2, z-1/2'
 
_cell_length_a     7.0512
_cell_length_b    16.3541
_cell_length_c     8.7988
_cell_angle_alpha  90.000
_cell_angle_beta  111.452
_cell_angle_gamma  90.000
 
_shelx_F_squared_multiplier     1.000
 
loop_
 _refln_index_h
 _refln_index_k
 _refln_index_l
 _refln_F_squared_calc
 _refln_F_squared_meas
 _refln_F_squared_sigma
 _refln_observed_status
   2   0   0      134.26      181.12     17.68 o
   4   0   0      833.89      892.70     31.95 o
   6   0   0      289.54      317.94     23.88 o
   2   1   0      509.25      523.02      8.63 o
   3   1   0      859.34      861.06     27.92 o
   4   1   0        0.13       -2.48      3.07 o
   5   1   0      130.52      134.05     12.42 o
   6   1   0      110.80      117.39     26.99 o
   7   1   0       11.02        2.93      5.59 o
   0   2   0     5424.10     5583.36     67.15 o
   1   2   0       14.84       15.12      1.62 o
   2   2   0      486.08      438.42      8.51 o
   3   2   0      265.31      241.62      9.03 o
   4   2   0       12.57       28.55      6.50 o
   5   2   0       62.82       72.21      8.00 o
   6   2   0       68.43       64.46      9.40 o
   7   2   0        1.64        2.90      5.91 o
   1   3   0      167.90      165.29      5.30 o
   2   3   0      366.38      325.11      5.58 o
   3   3   0       81.73       81.73      6.00 o
   4   3   0        4.85        5.40      3.52 o
   5   3   0       12.21       13.75      4.84 o
   6   3   0       83.33       85.93     10.96 o
   7   3   0        0.30       -7.07      4.71 o
   0   4   0      770.98      780.12      8.60 o
   1   4   0        0.96        2.16      3.87 o
   2   4   0       11.57        8.02      1.86 o
   3   4   0      275.33      247.05      5.87 o
   4   4   0       30.50       31.08      3.20 o
   5   4   0        9.34       13.02      4.17 o
   6   4   0        5.03        3.83      3.18 o
   7   4   0       41.41       45.95      6.19 o
   1   5   0     3537.32     3150.77     20.67 o
   2   5   0     1064.14     1043.79     10.48 o
   3   5   0      329.93      343.41     23.46 o
   4   5   0        0.03       -0.95      2.30 o
   5   5   0        7.19        7.02      3.53 o
   6   5   0       56.22       50.56      8.37 o
   7   5   0        1.53        3.14      4.74 o
   0   6   0      845.74      824.62     15.45 o
   1   6   0     1537.79     1506.32     15.29 o
   2   6   0      401.61      377.57      6.74 o
   3   6   0      206.07      227.81      7.94 o
   4   6   0      165.28      188.33      8.88 o
   5   6   0       77.92       69.28      7.46 o
   6   6   0        0.72       -4.65      4.96 o
   7   6   0        4.35        1.60      5.21 o
   1   7   0     2069.22     2022.64     18.83 o
   2   7   0      251.26      237.52      6.94 o
   3   7   0      654.35      607.81     13.40 o
   4   7   0      112.11      123.88      8.27 o
   5   7   0        3.66        1.58      4.02 o
   6   7   0        6.60       13.12      5.37 o
   7   7   0       73.67       83.44     13.03 o
   0   8   0      276.98      271.65      8.43 o
   1   8   0      506.22      535.23      9.48 o
   2   8   0       64.21       66.27      3.15 o
   3   8   0      164.30      182.08      7.73 o
   4   8   0        0.02        2.55      3.52 o
   5   8   0        1.87       -1.00      3.88 o
   6   8   0        3.96        8.41      5.15 o
   7   8   0      134.42      152.30     17.37 o
   1   9   0      206.81      226.69      6.73 o
   2   9   0        0.84        0.85      1.80 o
   3   9   0      104.61      113.40      5.74 o
   4   9   0       17.06       21.90      4.94 o
   5   9   0        3.84        3.12      4.62 o
   6   9   0       15.47       21.09      6.36 o
   0  10   0      225.97      236.45      9.00 o
   1  10   0       55.02       48.38      4.10 o
   2  10   0        0.05        1.40      2.43 o
   3  10   0       42.94       48.53      3.10 o
   4  10   0       93.81      105.17      9.15 o
   5  10   0        0.00       -2.66      4.46 o
   6  10   0        0.99       -5.28      4.93 o
   1  11   0       52.15       57.73      4.52 o
   2  11   0        1.82        2.86      2.73 o
   3  11   0        6.27        5.75      2.79 o
   4  11   0        2.62        0.83      4.00 o
   5  11   0        4.97        6.05      5.48 o
   6  11   0        0.70       -1.17      8.84 o
   0  12   0       44.83       44.98      6.36 o
   1  12   0      171.88      159.09      9.58 o
   2  12   0      459.67      438.14     10.62 o
   3  12   0        0.32        1.41      2.89 o
   4  12   0       14.18       15.53      4.41 o
   5  12   0        1.68        5.95      5.12 o
   6  12   0        0.22        2.95      5.25 o
   1  13   0       79.93       77.86      6.42 o
   2  13   0     1135.42     1114.69     30.26 o
   3  13   0       16.68       16.54      3.92 o
   4  13   0      139.42      137.26      8.70 o
   5  13   0        0.29       -0.59      3.95 o
   0  14   0      197.84      183.43      9.53 o
   1  14   0       40.29       34.81      4.62 o
   2  14   0      412.00      427.06     14.39 o
   3  14   0       23.02       24.26      4.33 o
   4  14   0       38.65       43.90     10.16 o
   5  14   0        0.00       -0.68      4.53 o
   1  15   0       19.87       20.90      4.22 o
   2  15   0       52.03       43.21      5.35 o
   3  15   0        6.82       10.34      3.85 o
   4  15   0       93.46       90.21     10.33 o
   5  15   0       14.11       10.13      8.14 o
   0  16   0        7.80       -7.24     10.55 o
   1  16   0        2.01        4.10      3.46 o
   2  16   0       12.56       16.27      6.40 o
   3  16   0        7.68        7.81      4.81 o
   4  16   0       20.85       26.48      6.85 o
   1  17   0       37.22       37.27      5.25 o
   2  17   0       53.92       63.03      7.26 o
   3  17   0        0.52        1.74      3.98 o
   0  18   0        0.62      -10.11      9.24 o
   1  18   0       17.35       23.28      7.91 o
   2  18   0        0.05       -0.45      4.07 o
   3  18   0        8.58        5.72      5.96 o
   1  19   0        9.97        2.48      5.51 o
  -7   0   1       46.96       45.91     13.03 o
  -5   0   1       74.30       64.52     11.79 o
  -3   0   1     2398.71     2383.43     53.66 o
  -1   0   1       21.97       26.68      2.95 o
   1   0   1      855.90      835.73      8.41 o
   3   0   1      516.63      526.38     20.78 o
   5   0   1      471.98      450.38     25.12 o
   7   0   1       62.39       72.89     15.51 o
  -8   1   1      100.99       77.29     12.28 o
  -7   1   1        4.63        2.82      5.47 o
  -6   1   1       98.61       99.33     10.96 o
  -5   1   1       36.02       44.56      6.64 o
  -4   1   1       54.68       65.21      7.33 o
  -3   1   1        9.29        8.39      4.10 o
  -2   1   1    31502.55    30716.45    331.96 o
  -1   1   1     1407.26     1303.26     11.75 o
   0   1   1     1872.53     1828.30     11.05 o
   1   1   1     4856.30     4541.02     27.52 o
   2   1   1        4.95        1.65      2.30 o
   3   1   1        2.03        2.02      2.85 o
   4   1   1      257.61      268.18     12.17 o
   5   1   1       28.15       33.65      7.29 o
   6   1   1       55.66       49.60      8.43 o
   7   1   1        2.40       -0.17      5.65 o
  -8   2   1       25.45       28.67      8.83 o
  -7   2   1       15.57       11.79      6.67 o
  -6   2   1        3.22        2.61      5.12 o
  -5   2   1       76.07       67.88      7.73 o
  -4   2   1       88.62       88.93     10.11 o
  -3   2   1        7.24        4.88      2.80 o
  -2   2   1       31.17       27.27      2.91 o
  -1   2   1      291.27      266.32      2.91 o
   0   2   1      218.27      204.86      2.43 o
   2   2   1        0.61       -0.81      1.11 o
   3   2   1        2.36        0.11      1.29 o
   4   2   1      158.23      174.45     10.94 o
   5   2   1       94.71       92.43     10.83 o
   6   2   1       31.38       32.73      4.65 o
   7   2   1       17.52       15.79      7.33 o
  -7   3   1       11.68        7.74      6.25 o
  -6   3   1        7.06       -0.04      4.68 o
  -5   3   1        0.21        2.08      4.69 o
  -4   3   1        0.30        5.55      3.25 o
  -3   3   1       14.81       13.54      4.05 o
  -2   3   1     3675.11     3517.86     25.21 o
  -1   3   1      992.80      885.78      8.27 o
   0   3   1      414.83      404.47      3.82 o
   1   3   1      180.05      159.65      3.62 o
   2   3   1      472.69      434.82      7.46 o
   3   3   1      249.49      238.38      5.49 o
   4   3   1       32.29       36.62      4.62 o
   5   3   1        0.59        2.19      2.71 o
   6   3   1       43.18       43.70      5.48 o
   7   3   1       14.15        8.26      4.76 o
  -7   4   1        1.58        6.90      6.20 o
  -6   4   1        7.99        1.55      6.51 o
  -5   4   1        0.04        2.70      4.19 o
  -4   4   1       10.09       11.22      3.60 o
  -3   4   1      419.38      404.26     10.07 o
  -2   4   1      975.91      961.92     11.79 o
  -1   4   1     1280.86     1140.96     10.95 o
   0   4   1     3390.00     3448.49     20.77 o
   1   4   1      484.41      481.95      5.57 o
   2   4   1        0.55        1.73      2.18 o
   3   4   1      280.86      293.38     11.95 o
   4   4   1        0.32        0.26      2.40 o
   5   4   1        1.39        2.29      6.82 o
   6   4   1       29.78       25.37      5.57 o
   7   4   1       80.65       91.80     10.24 o
  -7   5   1        2.33       -0.53      4.03 o
  -6   5   1       14.50       15.79      4.46 o
  -5   5   1      207.51      214.64      6.25 o
  -4   5   1        8.46        6.84      2.30 o
  -3   5   1       62.79       65.38      3.89 o
  -2   5   1        3.12        3.51      1.17 o
  -1   5   1      665.33      641.27     16.22 o
   0   5   1        1.40        3.54      1.10 o
   1   5   1       52.08       49.39      4.65 o
   2   5   1      319.20      307.70      5.27 o
   3   5   1     1536.60     1545.35     23.11 o
   4   5   1       19.44       27.26      4.34 o
   5   5   1       46.99       57.47      7.06 o
   6   5   1        7.88        9.96      4.84 o
   7   5   1      110.99      120.57     11.55 o
  -7   6   1       17.86       17.99      6.51 o
  -6   6   1        0.16       -0.12      3.61 o
  -5   6   1      317.93      307.94     13.91 o
  -4   6   1       35.24       40.87      4.54 o
  -3   6   1      978.46      923.62     15.99 o
  -2   6   1      497.07      482.40      7.62 o
  -1   6   1      639.82      658.00     12.99 o
   0   6   1      157.94      162.42      3.73 o
   1   6   1      896.86      872.79     15.22 o
   2   6   1      120.07      121.62      5.14 o
   3   6   1      142.87      162.21      7.63 o
   4   6   1        7.39        4.78      3.39 o
   5   6   1       16.50       10.93      4.59 o
   6   6   1       26.90       27.61      8.37 o
   7   6   1       48.85       60.18     15.51 o
  -7   7   1        1.35       -1.86      5.89 o
  -6   7   1        0.38        1.19      4.24 o
  -5   7   1      471.18      427.07     14.95 o
  -4   7   1       16.32       17.01      4.12 o
  -3   7   1     1518.68     1500.11     22.73 o
  -2   7   1      198.69      172.49      6.09 o
   0   7   1      558.38      588.96      8.74 o
   1   7   1     1528.24     1620.69     18.64 o
   2   7   1       45.62       44.64      2.71 o
   3   7   1      456.07      424.61     11.27 o
   4   7   1        6.89       12.10      4.00 o
   5   7   1      146.57      167.99     11.52 o
   6   7   1       52.28       56.45     11.48 o
  -7   8   1        5.82        3.87      5.56 o
  -6   8   1        0.25       -2.78      4.05 o
  -5   8   1       11.38       12.51      4.84 o
  -4   8   1      117.20      132.65      8.88 o
  -3   8   1      244.80      254.90      8.77 o
  -2   8   1       63.01       59.67      3.15 o
  -1   8   1      185.39      209.73      6.16 o
   0   8   1        2.99       -0.24      1.57 o
   1   8   1      183.54      293.40     17.59 o
   2   8   1      436.82      431.12      7.32 o
   3   8   1       89.24      101.38      9.73 o
   4   8   1      111.56      124.50     15.67 o
   5   8   1      194.91      193.81     12.74 o
   6   8   1       16.14       13.85      5.59 o
  -7   9   1        5.55        4.48      5.81 o
  -6   9   1        0.47        4.14      5.03 o
  -5   9   1       14.51        6.35      4.99 o
  -4   9   1        1.90        0.89      3.45 o
  -3   9   1       46.51       31.34      4.74 o
  -2   9   1       17.33       21.75      2.42 o
  -1   9   1      189.47      161.39      5.85 o
   0   9   1       55.07       45.93      4.17 o
   1   9   1      166.90      228.15      6.94 o
   2   9   1       49.17       48.56      4.05 o
   3   9   1       54.07       54.73      3.48 o
   4   9   1        6.22        6.15      4.03 o
   5   9   1      226.03      221.42     13.53 o
   6   9   1       34.12       42.68     16.28 o
  -6  10   1        0.00       -4.34      4.83 o
  -5  10   1       19.57       17.34      5.59 o
  -4  10   1       17.02       14.17      4.91 o
  -3  10   1       54.72       57.08      4.60 o
  -2  10   1        3.20        3.35      2.94 o
  -1  10   1        5.07        4.23      2.31 o
   0  10   1       33.47       32.85      3.22 o
   1  10   1       63.71       63.08      4.61 o
   2  10   1        0.11       -1.33      2.32 o
   3  10   1        6.69        5.52      2.41 o
   4  10   1       28.82       26.87      4.34 o
   5  10   1        0.38        5.62      4.68 o
   6  10   1        5.00        2.95      5.74 o
  -6  11   1        8.24        8.82      6.22 o
  -5  11   1        1.20        2.08      4.63 o
  -4  11   1      126.67      127.38     10.40 o
  -3  11   1        0.00       -1.75      2.35 o
  -2  11   1        3.25        2.79      2.67 o
  -1  11   1      292.96      275.68      8.02 o
   0  11   1        6.64        6.98      2.26 o
   1  11   1      128.46      143.10      6.62 o
   2  11   1        3.75        0.30      2.64 o
   3  11   1        1.78       -0.70      3.23 o
   4  11   1        1.21        2.92      4.44 o
   5  11   1       37.27       37.23      5.41 o
   6  11   1       21.81       18.51      6.69 o
  -6  12   1        2.77       12.24      6.32 o
  -5  12   1        0.11       -0.62      6.14 o
  -4  12   1      198.71      206.78     10.88 o
  -3  12   1        8.77        8.80      3.16 o
  -2  12   1        3.02        2.37      2.75 o
  -1  12   1      109.92      109.76      6.29 o
   0  12   1      266.51      284.38      7.59 o
   1  12   1      111.21      116.94      6.61 o
   2  12   1       81.09       78.25      5.82 o
   3  12   1        2.30        1.17      3.05 o
   4  12   1       14.24       11.20      4.33 o
   5  12   1        0.08        4.56      4.38 o
  -6  13   1        1.94        3.41      6.14 o
  -5  13   1       23.04       26.10     11.32 o
  -4  13   1      303.53      307.11     13.86 o
  -3  13   1       47.37       53.17      5.17 o
  -2  13   1        0.93       -0.71      2.88 o
  -1  13   1       16.55       16.51      3.46 o
   0  13   1      500.26      512.49     12.97 o
   1  13   1        5.15        5.38      3.26 o
   2  13   1      119.18      118.96      7.25 o
   3  13   1        8.41        8.39      3.38 o
   4  13   1        2.58        1.65      4.03 o
   5  13   1        2.10       -1.41      4.43 o
  -5  14   1        0.87       -5.30      4.19 o
  -4  14   1      509.92      467.50     13.21 o
  -3  14   1       50.78       52.74      5.33 o
  -2  14   1       90.59       99.80      6.83 o
  -1  14   1        5.31        3.40      3.45 o
   0  14   1      944.48      983.08     19.70 o
   1  14   1       91.91       84.22      6.20 o
   2  14   1      376.20      310.16     10.11 o
   3  14   1       52.39       46.69      5.37 o
   4  14   1        3.02        9.69      5.42 o
   5  14   1        0.14        0.55      4.64 o
  -5  15   1        0.15       -2.33      4.45 o
  -4  15   1       10.55       10.13      7.58 o
  -3  15   1        2.19        1.15      3.38 o
  -2  15   1       94.88       77.07      7.74 o
  -1  15   1       10.85       13.17      3.62 o
   0  15   1       85.84       97.11      5.05 o
   1  15   1       10.34        8.83      3.60 o
   2  15   1       53.78       55.55      5.76 o
   3  15   1       29.06       32.99      5.04 o
   4  15   1       29.59       35.11      8.31 o
  -4  16   1        0.75        7.17      6.19 o
  -3  16   1        2.09        3.12      3.54 o
  -2  16   1        1.80        2.54      3.52 o
  -1  16   1        2.23        1.75      3.20 o
   0  16   1       74.99       75.81      7.95 o
   1  16   1        2.78        6.34      3.83 o
   2  16   1       31.43       26.57      4.84 o
   3  16   1        2.07        8.54      3.92 o
   4  16   1        2.38       -3.98      6.57 o
  -4  17   1       10.24        8.90      9.00 o
  -3  17   1        0.50        1.18      3.78 o
  -2  17   1       37.28       48.44      5.99 o
  -1  17   1       10.10        8.73      3.96 o
   0  17   1       45.70       37.08      8.74 o
   1  17   1       25.11       30.13      5.12 o
   2  17   1        0.26        1.90      5.99 o
   3  17   1        1.83        0.87      5.06 o
  -3  18   1        2.71        2.57      4.09 o
  -2  18   1        0.48        0.97      3.75 o
  -1  18   1       23.29       19.16      7.15 o
   0  18   1        0.18       -6.35      5.23 o
   1  18   1       13.66       21.04     12.89 o
   2  18   1        5.33       10.73      7.77 o
  -1  19   1       23.34       30.94      7.24 o
   0  19   1        9.58        4.93      6.75 o
   1  19   1        6.20        1.53      9.22 o
  -8   0   2       90.64      106.70     19.54 o
  -6   0   2        6.92       13.03      7.75 o
  -4   0   2     7116.44     7148.96    112.68 o
   0   0   2     2549.33     2463.30     32.64 o
   2   0   2     1249.43     1374.61     14.89 o
   4   0   2      216.13      200.54     16.90 o
   6   0   2       36.48       43.20      8.37 o
  -8   1   2       11.92       21.23      7.99 o
  -7   1   2        1.52        2.44      5.12 o
  -6   1   2        0.47        2.59      4.71 o
  -5   1   2        0.31        6.69      3.81 o
  -4   1   2      116.60       99.38     11.13 o
  -3   1   2      227.88      201.88     11.02 o
  -2   1   2     3427.11     3270.75     40.96 o
  -1   1   2       32.38       32.42      1.76 o
   0   1   2     1039.13     1048.22      7.82 o
   1   1   2       49.00       56.98      1.47 o
   2   1   2      656.26      670.98      6.92 o
   3   1   2       14.32       15.32      1.70 o
   4   1   2      707.82      777.67     21.28 o
   5   1   2       39.59       44.84      7.23 o
   6   1   2        0.95        1.70      2.70 o
   7   1   2        2.69        5.61      4.97 o
  -8   2   2       13.07        4.77      6.98 o
  -7   2   2        6.33        8.36      5.78 o
  -6   2   2       24.22       23.61      6.45 o
  -5   2   2        4.75        9.28      5.30 o
  -4   2   2        1.81       -0.43      4.12 o
  -3   2   2      187.31      166.96      7.96 o
  -2   2   2     2819.01     2713.71     31.09 o
  -1   2   2     6012.34     5597.81     30.26 o
   0   2   2        5.69        6.43      1.27 o
   1   2   2     2493.47     2382.79     15.04 o
   2   2   2      193.61      209.48      6.14 o
   3   2   2       81.89       88.42      3.81 o
   4   2   2      263.13      263.31      9.01 o
   5   2   2        6.70        5.44      6.67 o
   6   2   2       18.94       18.30      4.61 o
   7   2   2        1.94       -0.95      5.20 o
  -8   3   2       13.00        5.85      7.75 o
  -7   3   2        5.59        3.66      5.51 o
  -6   3   2        6.93        6.04      8.84 o
  -5   3   2      174.43      162.00     14.91 o
  -4   3   2       12.34        8.92      3.69 o
  -3   3   2      228.41      228.86      8.48 o
  -2   3   2      616.91      607.91      7.65 o
  -1   3   2      305.94      302.43      3.61 o
   0   3   2      222.95      225.11      3.24 o
   1   3   2      943.53     1039.98     13.08 o
   2   3   2       70.70       74.35      3.11 o
   3   3   2      316.68      321.76      9.20 o
   4   3   2      146.15      144.31     10.41 o
   5   3   2        2.54        1.84      3.80 o
   6   3   2       40.17       47.78      7.34 o
   7   3   2       14.09        9.74      7.29 o
  -8   4   2        1.24       -3.88      5.92 o
  -7   4   2        0.08       -3.77      4.71 o
  -6   4   2        0.03        6.20      7.44 o
  -5   4   2       29.92       31.30      5.93 o
  -4   4   2      347.01      328.37     11.75 o
  -3   4   2        6.93        5.09      1.60 o
  -2   4   2      631.49      603.05      8.96 o
  -1   4   2       94.71      107.85      6.18 o
   0   4   2      129.55      126.51      2.91 o
   1   4   2       35.33       28.39      3.51 o
   2   4   2      518.08      519.61      6.37 o
   3   4   2        0.89       -2.46      2.25 o
   4   4   2        0.74        4.37      3.50 o
   5   4   2        9.65        8.11      4.47 o
   6   4   2        0.76        9.70      4.99 o
  -8   5   2        5.12        6.51      9.93 o
  -7   5   2        5.33        7.06      3.67 o
  -6   5   2        1.40        2.91      3.85 o
  -5   5   2       37.28       35.00      4.00 o
  -4   5   2       71.83       81.67      3.98 o
  -3   5   2        0.15       -0.92      1.74 o
  -2   5   2      432.36      415.32      6.06 o
  -1   5   2      292.21      243.13      5.45 o
   0   5   2     1154.66     1178.15     11.52 o
   1   5   2     2617.84     2613.72     22.32 o
   2   5   2      201.45      195.49      5.09 o
   3   5   2       81.63       82.89      4.46 o
   4   5   2        0.89        0.52      2.93 o
   5   5   2      123.41      149.09     11.10 o
   6   5   2       19.17       24.08      6.22 o
  -7   6   2      111.82      115.39     11.48 o
  -6   6   2       20.86       22.17      4.79 o
  -5   6   2      153.51      160.54      8.68 o
  -4   6   2       31.64       34.61      4.31 o
  -3   6   2       53.27       57.11      5.01 o
  -2   6   2        5.50        2.01      1.84 o
  -1   6   2      855.70      896.34     10.91 o
   0   6   2       46.94       51.47      3.04 o
   1   6   2     2372.86     2531.89     24.86 o
   2   6   2      163.58      150.79      4.12 o
   3   6   2        2.36        2.81      1.97 o
   4   6   2       34.00       30.78      5.55 o
   5   6   2       88.61      107.03      9.98 o
   6   6   2       33.56       31.24      8.84 o
  -7   7   2       46.87       40.32      8.69 o
  -6   7   2       43.33       38.20      6.25 o
  -5   7   2       67.17       77.16     13.96 o
  -4   7   2       79.10       88.66      7.17 o
  -3   7   2      201.83      201.43      9.32 o
  -2   7   2       78.13       74.03      4.90 o
  -1   7   2     1088.70     1170.30     15.80 o
   0   7   2       36.76       35.09      2.81 o
   1   7   2      198.66      225.45      6.62 o
   2   7   2       19.28       16.33      2.82 o
   3   7   2      103.87      114.89      6.90 o
   4   7   2        0.93        3.17      2.86 o
   5   7   2      104.11       92.14      9.67 o
   6   7   2        4.08       12.49      5.96 o
  -7   8   2       40.89       29.29      7.28 o
  -6   8   2       14.37       19.63      5.45 o
  -5   8   2       63.34       61.44      8.26 o
  -4   8   2        2.69        4.65      3.44 o
  -3   8   2       70.13       70.70      6.68 o
  -2   8   2       94.58       99.13      4.02 o
  -1   8   2     1719.24     1788.84     21.91 o
   0   8   2       34.68       34.75      2.97 o
   1   8   2       59.13       43.41      3.80 o
   2   8   2       13.54       12.03      2.82 o
   3   8   2      281.28      264.15     11.95 o
   4   8   2        0.01        2.80      4.52 o
   5   8   2      197.63      216.30      9.30 o
   6   8   2        0.46        9.31      7.13 o
  -7   9   2        0.41        0.26      5.15 o
  -6   9   2       30.70       18.01      6.25 o
  -5   9   2        6.80        5.57      4.44 o
  -4   9   2      202.05      199.11     13.39 o
  -3   9   2       35.11       29.94      4.86 o
  -2   9   2       60.65       61.90      4.29 o
  -1   9   2      805.84      837.58     13.88 o
   0   9   2       16.49       16.01      2.35 o
   1   9   2      195.07      199.69      6.86 o
   2   9   2       14.03       13.22      3.06 o
   3   9   2      101.96      100.82      6.33 o
   4   9   2       29.34       35.60      4.95 o
   5   9   2      462.58      445.49     15.15 o
   6   9   2        6.43       12.03      6.03 o
  -7  10   2        2.65        6.36      6.03 o
  -6  10   2        1.67       -0.92      4.92 o
  -5  10   2       97.00      104.09     10.04 o
  -4  10   2        6.64        5.68      4.66 o
  -3  10   2       66.05       65.33      4.89 o
  -2  10   2        8.89       10.00      2.75 o
  -1  10   2        1.73        5.85      3.16 o
   0  10   2        3.47        1.44      1.95 o
   1  10   2        1.46        0.22      2.50 o
   2  10   2      206.04      193.90      7.39 o
   3  10   2      107.92      104.18      5.30 o
   4  10   2        3.02        0.82      3.59 o
   5  10   2       52.53       58.08      7.37 o
  -6  11   2        0.82        0.09      5.47 o
  -5  11   2       15.25       18.20      5.93 o
  -4  11   2        2.55        6.15      4.77 o
  -3  11   2       45.20       45.88      4.22 o
  -2  11   2       11.53       12.42      3.04 o
  -1  11   2       51.42       57.34      4.73 o
   0  11   2       82.35       96.56      5.44 o
   1  11   2       22.37       26.65      3.89 o
   2  11   2        3.75        4.08      3.02 o
   3  11   2       10.49        7.97      3.32 o
   4  11   2       11.76        9.78      4.43 o
   5  11   2        0.69       -2.10      3.97 o
  -6  12   2       17.40        7.75     10.24 o
  -5  12   2       26.64       30.61      6.94 o
  -4  12   2        2.99        2.32      3.45 o
  -3  12   2       77.44       80.35      5.64 o
  -2  12   2       12.13       10.51      3.18 o
  -1  12   2       67.60       62.03      5.03 o
   0  12   2      835.98      864.43     12.45 o
   1  12   2       29.55       36.72      4.49 o
   2  12   2       13.97       12.02      3.74 o
   3  12   2       17.38       17.94      3.68 o
   4  12   2        4.52        1.36      4.07 o
   5  12   2        0.59        5.85      5.86 o
  -6  13   2      205.55      207.16     21.09 o
  -5  13   2       29.53       31.70      7.11 o
  -4  13   2       92.44      107.83      7.59 o
  -3  13   2        0.18       -2.32      2.88 o
  -2  13   2      512.91      524.90     12.25 o
  -1  13   2       17.68       21.34      3.95 o
   0  13   2      487.83      491.47      9.52 o
   1  13   2        2.66        8.21      3.39 o
   2  13   2        0.03       -1.78      3.23 o
   3  13   2       24.77       24.06      4.83 o
   4  13   2       38.33       42.20      7.02 o
   5  13   2        1.40        1.19      4.97 o
  -5  14   2       30.04       44.06     12.25 o
  -4  14   2      176.77      187.48     11.37 o
  -3  14   2      135.29      146.46      8.66 o
  -2  14   2      420.42      406.51     16.30 o
  -1  14   2        2.34        9.71      3.56 o
   0  14   2       38.87       50.63      4.94 o
   1  14   2       13.29        8.11      3.81 o
   2  14   2      185.06      163.01     11.00 o
   3  14   2        2.96        4.32      3.43 o
   4  14   2        1.37        3.80      4.38 o
  -5  15   2        3.10        1.36      7.28 o
  -4  15   2       38.86       45.88      6.26 o
  -3  15   2       28.47       31.81      4.73 o
  -2  15   2        4.89        5.86      3.43 o
  -1  15   2        2.00        3.88      3.27 o
   0  15   2       68.73       54.73      4.80 o
   1  15   2       29.77       32.62      5.03 o
   2  15   2       49.00       44.46      7.02 o
   3  15   2        0.77       10.41      4.64 o
   4  15   2        0.59        2.92      7.43 o
  -4  16   2        0.83        1.34      6.70 o
  -3  16   2        5.05        6.10      3.97 o
  -2  16   2        6.97       10.84      3.90 o
  -1  16   2        9.49        6.50      4.74 o
   0  16   2       37.45       28.15      7.34 o
   1  16   2       22.85       25.54      6.34 o
   2  16   2       38.11       37.69      5.40 o
   3  16   2        1.03        5.35      6.92 o
  -4  17   2        8.53        9.12      5.99 o
  -3  17   2        0.01        2.53      3.88 o
  -2  17   2       29.19       23.68      4.88 o
  -1  17   2       25.48       24.93      5.46 o
   0  17   2       11.25       -0.87      4.43 o
   1  17   2       34.06       37.66      6.37 o
   2  17   2        1.17       10.20      7.22 o
  -3  18   2        4.21       10.83      4.92 o
  -2  18   2        9.38        9.82      4.18 o
  -1  18   2        0.01       -6.34      8.82 o
   0  18   2        3.82        9.15      4.82 o
   1  18   2        8.27       19.68     14.87 o
   2  18   2       13.67       20.98     10.32 o
  -1  19   2        5.74        2.45      5.74 o
   0  19   2        3.55        6.66     11.00 o
  -7   0   3        0.42        0.93      7.44 o
  -5   0   3      875.06      801.97     28.16 o
  -3   0   3      686.21      678.53     20.25 o
  -1   0   3       72.06       75.77      2.69 o
   1   0   3      153.96      120.37      4.83 o
   3   0   3      303.48      322.92     12.10 o
   5   0   3      146.74      144.38     10.64 o
  -8   1   3        7.31       12.19      7.13 o
  -7   1   3        9.29       10.63      6.00 o
  -6   1   3      464.26      454.23     18.23 o
  -5   1   3       10.94        9.98      4.07 o
  -4   1   3     5689.21     5634.42     81.60 o
  -3   1   3      374.96      340.21     12.29 o
  -2   1   3     1254.30     1147.99     12.80 o
  -1   1   3       17.86       24.07      1.88 o
   0   1   3      412.06      384.84      7.20 o
   1   1   3      116.74      129.49      3.12 o
   2   1   3     1079.07     1157.21     11.97 o
   3   1   3        8.52       10.92      2.26 o
   4   1   3        2.44        2.99      2.58 o
   5   1   3        0.50       -2.90      3.08 o
   6   1   3       26.71       26.38      4.57 o
  -8   2   3        1.18        7.02      6.00 o
  -7   2   3       56.74       62.71     10.03 o
  -6   2   3        0.40        3.08      4.38 o
  -5   2   3       77.45       77.92     10.49 o
  -4   2   3      990.58      939.43     21.29 o
  -3   2   3      225.79      224.65      9.56 o
  -2   2   3      309.48      292.45      4.76 o
   0   2   3     1651.45     1704.12     17.09 o
   1   2   3      482.60      446.48      5.27 o
   2   2   3     1818.94     1843.73     21.56 o
   3   2   3      268.17      255.52      7.48 o
   4   2   3      178.01      185.32      7.37 o
   5   2   3       31.54       34.21      4.82 o
   6   2   3       76.52       92.48      8.05 o
  -8   3   3        0.34       -6.53      5.37 o
  -7   3   3        7.94        2.46      5.59 o
  -6   3   3       18.61        8.69      7.44 o
  -5   3   3        0.00       -1.77      5.43 o
  -4   3   3       11.87       13.25      4.22 o
  -3   3   3       66.47       63.22      2.81 o
  -2   3   3      392.29      381.30      6.34 o
  -1   3   3     2024.24     1975.04     13.96 o
   0   3   3        0.22       -0.62      1.53 o
   1   3   3       12.60       17.08      1.81 o
   2   3   3       65.39       83.24      3.06 o
   3   3   3      113.28      109.87      5.68 o
   4   3   3        1.39        1.50      2.71 o
   5   3   3      187.65      191.53      8.19 o
   6   3   3      111.32      129.08      9.08 o
  -8   4   3        4.37       -3.58      6.00 o
  -7   4   3       17.57       14.06      6.47 o
  -6   4   3       27.43       39.08     10.86 o
  -5   4   3       13.47       12.54      4.57 o
  -4   4   3      113.92      112.03      4.68 o
  -3   4   3       28.15       27.64      2.49 o
  -2   4   3      148.67      142.36      3.55 o
  -1   4   3      361.15      337.35      5.47 o
   0   4   3      108.71      127.25      4.54 o
   1   4   3      179.04      166.42      3.77 o
   2   4   3      113.58      109.10      4.16 o
   3   4   3       71.73       71.77      4.87 o
   4   4   3      108.30      118.35      6.61 o
   5   4   3      306.68      311.20     14.57 o
   6   4   3        0.17        5.63      4.08 o
  -8   5   3        4.16        8.74      7.75 o
  -7   5   3       44.51       39.39     12.41 o
  -6   5   3        8.62       17.97      6.40 o
  -5   5   3        0.77       -1.43      1.85 o
  -4   5   3       90.17       97.10      4.43 o
  -3   5   3      264.63      235.57      7.81 o
  -2   5   3      428.89      389.08      6.37 o
  -1   5   3     2863.07     3001.85     31.22 o
   0   5   3       48.44       49.94      3.12 o
   1   5   3      967.96      945.76     10.73 o
   2   5   3       38.93       43.19      3.39 o
   3   5   3       14.67       14.81      3.27 o
   4   5   3       13.24       11.29      4.31 o
   5   5   3      630.18      623.52     15.37 o
   6   5   3       95.79      124.72      8.79 o
  -7   6   3        1.48       -1.86      4.65 o
  -6   6   3       15.61       14.22      4.51 o
  -5   6   3      309.03      324.52     11.07 o
  -4   6   3       26.29       23.03      3.92 o
  -3   6   3      745.61      712.68     14.40 o
  -2   6   3        9.92        9.69      1.74 o
  -1   6   3     3014.12     3019.52     41.64 o
   0   6   3      107.13      122.62      4.47 o
   1   6   3      118.81      110.03      5.29 o
   2   6   3       77.99       89.72      4.76 o
   3   6   3        0.00       -4.94      3.63 o
   4   6   3        2.82        5.11      3.38 o
   5   6   3      285.79      300.17     11.20 o
   6   6   3        4.74        5.70      6.98 o
  -7   7   3      175.19      177.24     11.99 o
  -6   7   3       32.61       31.44      6.06 o
  -5   7   3      143.02      151.68      9.52 o
  -4   7   3        2.60       -0.66      2.98 o
  -3   7   3      169.28      190.63      9.11 o
  -2   7   3       14.64       15.50      2.30 o
  -1   7   3      442.80      492.88      9.91 o
   0   7   3      389.11      418.43      8.53 o
   1   7   3       79.86       86.26      4.90 o
   2   7   3      226.18      225.53      6.42 o
   3   7   3      406.46      419.49     10.95 o
   4   7   3        6.72       -0.72      6.80 o
   5   7   3       31.53       33.72      6.62 o
   6   7   3       10.45       15.88      4.83 o
  -7   8   3        0.86        3.47      5.58 o
  -6   8   3       19.09       25.88      6.25 o
  -5   8   3       14.32       12.74      4.72 o
  -4   8   3      100.59      121.07      8.85 o
  -3   8   3     1354.70     1411.73     23.37 o
  -2   8   3       53.37       48.49      3.73 o
  -1   8   3        7.20        6.62      2.53 o
   0   8   3       26.69       28.72      2.96 o
   1   8   3      105.79       97.07      5.93 o
   2   8   3       20.05       22.20      3.59 o
   3   8   3      828.39      773.59     15.31 o
   4   8   3       48.77       49.16      5.76 o
   5   8   3       28.33       24.22      5.30 o
  -7   9   3        0.06        0.07      4.76 o
  -6   9   3       15.52       14.98      9.77 o
  -5   9   3       27.48       19.59      5.35 o
  -4   9   3        2.38       -0.97      4.79 o
  -3   9   3       20.29       20.95      3.02 o
  -2   9   3       46.30       49.93      4.13 o
  -1   9   3       52.57       54.16      4.41 o
   0   9   3        6.54        8.31      2.59 o
   1   9   3       12.51       10.33      3.13 o
   2   9   3       46.42       48.26      4.61 o
   3   9   3      489.49      452.50     12.28 o
   4   9   3      110.67      122.35     11.15 o
   5   9   3       21.50       19.41      5.40 o
  -7  10   3        0.00        1.93      5.78 o
  -6  10   3        8.99        2.78      5.01 o
  -5  10   3        1.21        1.38      4.54 o
  -4  10   3       13.82        6.24      4.36 o
  -3  10   3        8.69        8.11      2.11 o
  -2  10   3       10.72       12.86      3.07 o
  -1  10   3       11.80       11.76      3.01 o
   0  10   3      118.58      133.66      5.43 o
   1  10   3       92.69       86.14      6.68 o
   2  10   3        1.13        1.59      3.03 o
   3  10   3       77.74       69.01      5.32 o
   4  10   3        2.21        3.37      4.36 o
   5  10   3       14.98       13.74      6.63 o
  -6  11   3       10.29        9.22      6.25 o
  -5  11   3       59.73       76.20      9.35 o
  -4  11   3       67.27       69.59      9.55 o
  -3  11   3       37.44       43.76      4.23 o
  -2  11   3      248.60      253.53      9.47 o
  -1  11   3       13.21       16.41      4.29 o
   0  11   3       23.07       28.69      3.24 o
   1  11   3        8.57        7.43      3.42 o
   2  11   3        2.13        2.46      3.27 o
   3  11   3       11.78        4.64      3.58 o
   4  11   3       99.73      107.75     11.82 o
   5  11   3        6.23        2.92      4.71 o
  -6  12   3       31.30       17.44      8.84 o
  -5  12   3        1.57        1.48      4.58 o
  -4  12   3       14.93        6.08      3.96 o
  -3  12   3       14.87       19.74      3.69 o
  -2  12   3      325.52      314.67      9.41 o
  -1  12   3      134.34      134.74      8.27 o
   0  12   3       21.21       16.65      3.09 o
   1  12   3        8.72       10.75      3.75 o
   2  12   3        2.80        0.35      3.19 o
   3  12   3        4.16        6.48      3.12 o
   4  12   3      103.34       91.06      8.65 o
  -6  13   3       84.00       81.53     11.97 o
  -5  13   3        3.40        1.71      5.43 o
  -4  13   3       41.90       41.87      5.90 o
  -3  13   3        5.15        5.20      3.53 o
  -2  13   3      745.89      732.98     14.73 o
  -1  13   3      114.01      103.61      6.51 o
   0  13   3        9.74        5.90      2.68 o
   1  13   3        6.24        6.99      3.65 o
   2  13   3       23.64       28.88      4.89 o
   3  13   3        8.47       11.15      3.58 o
   4  13   3       62.97       71.66      8.18 o
  -5  14   3        5.99        0.02      5.43 o
  -4  14   3       20.85       20.91      6.25 o
  -3  14   3        4.85        7.36      3.59 o
  -2  14   3      400.28      402.90     11.45 o
  -1  14   3        7.35        1.67      3.69 o
   0  14   3      111.92      108.76      8.41 o
   1  14   3        1.79        6.49      4.12 o
   2  14   3       69.37       61.33      6.16 o
   3  14   3        0.49        2.18      3.13 o
   4  14   3        0.84        4.76      9.19 o
  -5  15   3        2.74       -0.20      6.12 o
  -4  15   3       52.93       49.56      6.20 o
  -3  15   3        7.37        5.31      3.63 o
  -2  15   3       55.31       51.97      5.82 o
  -1  15   3       21.68       17.55      3.94 o
   0  15   3      256.19      257.63     11.46 o
   1  15   3        5.14        5.28      4.00 o
   2  15   3       24.45       31.88      5.82 o
   3  15   3        4.18       11.00      9.91 o
  -4  16   3       28.91       25.40      9.09 o
  -3  16   3        5.79        0.76      3.80 o
  -2  16   3        2.66       -1.07      3.48 o
  -1  16   3        6.01        3.65      3.57 o
   0  16   3       59.03       53.66      9.71 o
   1  16   3        0.22        2.07      6.87 o
   2  16   3        0.89        3.99      4.96 o
   3  16   3        0.09       11.12      6.92 o
  -4  17   3       25.07       28.36      7.20 o
  -3  17   3        7.65        8.18      4.19 o
  -2  17   3        0.74       -0.89      3.48 o
  -1  17   3        2.86        2.85      3.49 o
   0  17   3        3.85        6.25      9.31 o
   1  17   3        3.57        9.02     10.80 o
   2  17   3        2.64        9.91      7.69 o
  -2  18   3        7.18        9.28      4.39 o
  -1  18   3       55.93       55.85      7.86 o
   0  18   3       13.27        4.52      7.16 o
   1  18   3       39.49       28.20      7.14 o
  -8   0   4       62.91       56.45     14.58 o
  -6   0   4     2365.10     2343.26     57.39 o
  -4   0   4      299.35      312.44     15.78 o
  -2   0   4        1.00        3.11      1.75 o
   0   0   4     4999.37     5594.57     69.52 o
   2   0   4      312.77      307.80      8.12 o
   4   0   4       75.44       82.51      8.22 o
   6   0   4        0.14        8.69      8.37 o
  -8   1   4        2.22        2.49      6.25 o
  -7   1   4       51.19       51.44      9.42 o
  -6   1   4      171.00      161.66     17.54 o
  -5   1   4       11.93       18.96      4.73 o
  -4   1   4      397.29      391.53     18.52 o
  -3   1   4       71.97       73.48      3.72 o
  -2   1   4      624.56      613.20      6.56 o
  -1   1   4      122.49      125.41      3.13 o
   0   1   4     2362.69     2599.98     26.24 o
   1   1   4       10.21       10.95      1.91 o
   2   1   4        8.09        5.15      2.12 o
   3   1   4      522.46      489.98      8.35 o
   4   1   4       35.63       40.68      4.84 o
   5   1   4      146.36      171.12      9.89 o
   6   1   4       19.41       27.65      5.78 o
  -8   2   4        1.31       -4.02      5.87 o
  -7   2   4        3.70       -2.08      5.12 o
  -6   2   4      203.81      198.71     14.20 o
  -5   2   4        7.32        9.79      5.45 o
  -4   2   4      194.90      196.56     11.39 o
  -3   2   4        8.51        9.48      1.83 o
  -2   2   4      103.78       88.14      2.89 o
  -1   2   4       29.36       36.64      2.96 o
   0   2   4     1728.88     1934.43     21.13 o
   1   2   4        7.20        8.24      1.94 o
   2   2   4      181.98      187.11      5.22 o
   3   2   4        8.09        8.76      3.05 o
   4   2   4        1.23        3.64      4.57 o
   5   2   4        8.31        6.08      4.41 o
   6   2   4       29.14       43.72     10.24 o
  -8   3   4        5.77        4.32      6.70 o
  -7   3   4        5.86       12.09      6.26 o
  -6   3   4        3.40       -6.91      5.43 o
  -5   3   4        5.08        0.22      4.41 o
  -4   3   4       65.06       63.19      4.14 o
  -3   3   4       39.05       37.30      2.84 o
  -2   3   4        3.70        3.15      1.29 o
  -1   3   4        5.55        5.64      1.35 o
   0   3   4      140.06      160.59      4.72 o
   1   3   4       15.12       30.67      6.51 o
   2   3   4       62.11       58.62      3.78 o
   3   3   4       62.70       51.19      4.69 o
   4   3   4        9.30        9.87      3.67 o
   5   3   4       36.04       37.43      5.73 o
  -8   4   4        3.04       -0.87      7.60 o
  -7   4   4        6.23       12.50      6.67 o
  -6   4   4       26.45       24.50      9.31 o
  -5   4   4       29.10       36.63      6.37 o
  -4   4   4       21.83       24.68      2.75 o
  -3   4   4       89.79       97.71      5.06 o
  -2   4   4      115.75      116.83      4.22 o
  -1   4   4        0.10        6.67      1.38 o
   0   4   4       28.21       30.36      2.74 o
   1   4   4       10.03       11.13      1.94 o
   2   4   4       11.13       12.81      2.64 o
   3   4   4      343.11      321.43     15.63 o
   4   4   4       55.15       67.21      6.19 o
   5   4   4       82.67       71.18      7.18 o
  -8   5   4        9.13       11.41      7.37 o
  -6   5   4       43.49       41.67      4.97 o
  -5   5   4       59.11       59.75      5.03 o
  -4   5   4       47.17       46.95      4.33 o
  -3   5   4      414.53      390.66     10.48 o
  -2   5   4      619.17      602.70      8.03 o
  -1   5   4      135.77      203.94      5.73 o
   0   5   4       26.06       27.58      3.04 o
   1   5   4        0.75        5.36      1.63 o
   2   5   4      170.65      166.45      5.77 o
   3   5   4      800.43      775.79     15.10 o
   4   5   4       44.65       46.05      6.00 o
   5   5   4      117.57      116.08     13.22 o
  -8   6   4        0.72        2.48      8.69 o
  -7   6   4       12.43        4.65      5.58 o
  -6   6   4        0.05        2.11      3.84 o
  -5   6   4       37.36       42.13      5.53 o
  -4   6   4        0.07       -4.11      2.74 o
  -3   6   4     1847.22     1818.75     32.06 o
  -2   6   4      324.63      321.51      6.60 o
  -1   6   4      125.58      149.50      4.07 o
   0   6   4      101.66      104.45      4.98 o
   1   6   4      338.51      334.23      6.95 o
   2   6   4       74.02       80.99      7.72 o
   3   6   4       78.34       73.32      8.86 o
   4   6   4      138.25      154.29      9.02 o
   5   6   4        0.50        7.66      4.50 o
  -7   7   4       42.57       41.50      7.28 o
  -6   7   4        0.96       -2.21      3.88 o
  -5   7   4      247.01      276.37     11.87 o
  -4   7   4        9.86        7.70      4.72 o
  -3   7   4      158.24      150.93     15.76 o
  -2   7   4       73.34       76.45      7.08 o
  -1   7   4        0.53        2.36      2.25 o
   0   7   4      102.66      117.40      4.98 o
   1   7   4      192.11      182.05      5.37 o
   2   7   4       44.95       55.60      4.51 o
   3   7   4        3.09        6.14      3.82 o
   4   7   4       10.31       15.76      4.59 o
   5   7   4        2.53        7.15      4.82 o
  -7   8   4       22.61       23.82      7.29 o
  -6   8   4        0.77        0.36      4.15 o
  -5   8   4       44.62       45.90      7.39 o
  -4   8   4       26.26       31.83      5.79 o
  -3   8   4      117.14      131.93      5.26 o
  -2   8   4        7.79       10.93      2.70 o
  -1   8   4        2.91        4.30      2.45 o
   0   8   4      181.03      196.66      6.09 o
   1   8   4      849.82      814.67     16.65 o
   2   8   4       82.56       74.17      5.64 o
   3   8   4        1.28        0.34      4.87 o
   4   8   4        6.15        0.74      4.15 o
   5   8   4       17.49       19.94      5.64 o
  -7   9   4        0.12        3.00      5.12 o
  -6   9   4        0.00        0.10      4.38 o
  -5   9   4       11.53        9.96      5.03 o
  -4   9   4        0.58       -3.32      3.36 o
  -3   9   4      165.68      173.61      6.87 o
  -2   9   4       95.80       96.11      5.60 o
  -1   9   4        5.34        6.81      2.66 o
   0   9   4        0.08       -0.33      2.27 o
   1   9   4      644.41      626.11     17.24 o
   2   9   4        0.21        2.66      2.83 o
   3   9   4      420.50      389.71     12.07 o
   4   9   4       11.07       13.48      5.23 o
   5   9   4        1.60        4.92      6.82 o
  -7  10   4        1.56        1.27      6.05 o
  -6  10   4        4.53        4.67      5.00 o
  -5  10   4        0.88       -2.43      4.06 o
  -4  10   4       10.65        6.97      5.45 o
  -3  10   4       14.53       14.99      2.79 o
  -2  10   4        0.90       -0.26      2.39 o
  -1  10   4       66.46       77.51      5.43 o
   0  10   4      256.61      257.07      7.21 o
   1  10   4      404.24      359.82     12.41 o
   2  10   4       24.58       20.76      3.77 o
   3  10   4      118.45      116.26      8.38 o
   4  10   4        0.94       -1.82      4.17 o
  -6  11   4        0.00       -3.58      4.90 o
  -5  11   4       46.63       47.06      7.57 o
  -4  11   4       21.71       22.50      4.40 o
  -3  11   4        3.82        3.67      2.59 o
  -2  11   4       20.23       15.44      3.52 o
  -1  11   4      128.07      127.36      6.88 o
   0  11   4       25.72       25.32      3.39 o
   1  11   4       29.48       28.23      4.61 o
   2  11   4      117.99      104.07      8.10 o
   3  11   4        2.16        5.63      4.45 o
   4  11   4        2.30       -0.36      4.67 o
  -6  12   4        0.24        2.64      6.03 o
  -5  12   4        3.27        6.07      5.43 o
  -4  12   4      602.38      645.23     16.88 o
  -3  12   4        0.46        1.47      2.64 o
  -2  12   4       58.17       54.71      5.44 o
  -1  12   4        3.14        1.03      2.90 o
   0  12   4       55.41       54.64      4.31 o
   1  12   4        2.21        4.20      3.60 o
   2  12   4       90.59       87.62      7.28 o
   3  12   4        7.42        6.22      5.84 o
   4  12   4        4.27        8.27      5.10 o
  -6  13   4        0.27       -6.15      7.60 o
  -5  13   4        7.10        5.23     10.24 o
  -4  13   4      413.41      475.30     13.94 o
  -3  13   4        3.21        3.15      3.20 o
  -2  13   4      142.39      139.69      7.96 o
  -1  13   4        2.32        1.87      3.02 o
   0  13   4       74.66       71.66      4.79 o
   1  13   4       53.91       51.76      5.77 o
   2  13   4       87.71       67.93      6.50 o
   3  13   4       26.22       29.90      6.25 o
  -5  14   4        3.79        2.13      4.67 o
  -4  14   4       73.50       71.63      8.60 o
  -3  14   4        7.33        4.59      3.41 o
  -2  14   4       71.72       69.17      6.23 o
  -1  14   4       13.94       10.64      3.59 o
   0  14   4        2.97        7.32      2.97 o
   1  14   4        0.42       -3.53      4.35 o
   2  14   4        2.84        5.66      4.05 o
   3  14   4        0.39        1.47      5.10 o
  -5  15   4        3.26        3.08      5.03 o
  -4  15   4       22.06       27.89      7.56 o
  -3  15   4        3.01        1.18      3.48 o
  -2  15   4       76.41       69.97      7.86 o
  -1  15   4        6.15        0.74      6.29 o
   0  15   4        0.26        2.05      4.14 o
   1  15   4        3.24        0.54      4.22 o
   2  15   4       49.59       50.92      6.62 o
  -4  16   4       37.64       45.13     10.34 o
  -3  16   4       14.32       12.68      4.20 o
  -2  16   4       14.48        3.23      7.41 o
  -1  16   4        0.29        1.83      3.91 o
   0  16   4        0.21        6.02      9.50 o
   1  16   4       37.77       29.18      6.55 o
   2  16   4        7.37       11.59      4.94 o
  -3  17   4        8.48        8.29      4.34 o
  -2  17   4        1.22       -1.35      3.46 o
  -1  17   4        2.50       -0.16      5.10 o
   0  17   4        1.12        0.15      7.52 o
   1  17   4        4.22       -3.55      5.19 o
  -1  18   4        2.76        6.15      5.67 o
  -7   0   5       95.28       83.75     16.13 o
  -5   0   5       35.17       29.70      7.70 o
  -3   0   5        4.04        3.36      2.70 o
  -1   0   5       14.58       14.60      2.84 o
   1   0   5       98.23      104.93      7.95 o
   3   0   5      170.70      161.38     11.60 o
   5   0   5       26.12       20.16     10.55 o
  -8   1   5      410.66      410.06     23.57 o
  -7   1   5        9.65        5.60      5.81 o
  -6   1   5      450.51      468.62     17.12 o
  -5   1   5       49.53       54.82      8.73 o
  -4   1   5      312.85      335.93      8.76 o
  -3   1   5        4.87        5.22      1.75 o
  -2   1   5      360.66      383.27      6.54 o
  -1   1   5       23.96       25.00      2.01 o
   0   1   5       31.60       23.67      3.49 o
   1   1   5      116.18      122.59      5.65 o
   2   1   5       32.14       39.37      6.91 o
   3   1   5        0.97       -6.44      4.29 o
   4   1   5      106.89      101.27     10.20 o
   5   1   5        1.40        5.47      6.25 o
  -8   2   5       48.74       46.15     10.72 o
  -7   2   5       39.20       43.40      9.10 o
  -6   2   5      127.28      118.02     12.76 o
  -5   2   5        1.45        3.93      4.53 o
  -4   2   5      157.09      140.91      5.22 o
  -3   2   5      105.53      106.47      3.74 o
  -2   2   5      879.98      933.30      8.60 o
  -1   2   5      118.90      121.94      3.58 o
   0   2   5        2.48        0.31      2.43 o
   1   2   5      217.99      223.36      8.13 o
   2   2   5        0.36        1.82      2.42 o
   3   2   5       11.33        6.79      4.13 o
   4   2   5      194.09      192.79     10.18 o
   5   2   5        0.00        7.99      6.67 o
  -8   3   5        0.24        4.08     13.49 o
  -7   3   5       14.38       17.51      7.23 o
  -6   3   5       30.22       19.56      9.46 o
  -5   3   5       15.69       16.95      3.25 o
  -4   3   5       83.32       81.34      4.86 o
  -3   3   5       87.64       86.67      3.50 o
  -2   3   5       15.14       11.32      2.12 o
  -1   3   5      412.14      395.06      7.14 o
   0   3   5      603.92      654.72     12.80 o
   1   3   5       65.09       76.56      6.15 o
   2   3   5        0.10       -1.91      2.00 o
   3   3   5      361.30      304.69     10.22 o
   4   3   5      291.44      254.00     10.88 o
   5   3   5        2.33        8.71      6.67 o
  -8   4   5        0.26        2.65      6.45 o
  -7   4   5        2.89        0.14      5.37 o
  -6   4   5       27.48       28.22      6.80 o
  -5   4   5        7.43       10.11      3.42 o
  -4   4   5       84.68       83.00      5.18 o
  -3   4   5      330.82      315.95      6.44 o
  -2   4   5      255.26      236.83      5.89 o
  -1   4   5        2.30        2.46      1.55 o
   0   4   5       45.82       45.33      3.52 o
   1   4   5       15.46       18.10      2.86 o
   2   4   5      104.58       99.42      4.93 o
   3   4   5     1039.67      995.39     17.89 o
   4   4   5        8.01        5.61      4.35 o
   5   4   5        5.59       17.46      7.35 o
  -8   5   5        8.60        6.80      7.20 o
  -7   5   5        7.79        5.31      4.51 o
  -6   5   5        0.44        3.02      3.16 o
  -5   5   5       39.85       45.28      5.04 o
  -4   5   5       34.61       30.12      4.56 o
  -3   5   5      124.96      126.55      5.26 o
  -2   5   5      105.28      110.92      4.96 o
  -1   5   5      125.59      125.32      5.35 o
   0   5   5       81.24       86.04      4.70 o
   1   5   5      173.54      169.69      4.73 o
   2   5   5       35.55       41.73      3.39 o
   3   5   5      643.44      619.87     17.51 o
   4   5   5       10.39        5.85      4.29 o
   5   5   5        2.41        5.15      6.89 o
  -7   6   5        1.58       -0.62      4.96 o
  -6   6   5       24.19       23.49      5.54 o
  -5   6   5       16.21       13.91      4.63 o
  -4   6   5      100.78       98.09      8.15 o
  -3   6   5      259.55      242.81      7.39 o
  -2   6   5      233.74      213.00      6.53 o
  -1   6   5      174.33      181.11      6.10 o
   0   6   5        9.13       11.73      2.84 o
   1   6   5      168.31      155.01      4.59 o
   2   6   5      109.15      110.86      5.92 o
   3   6   5       61.35       63.14      9.09 o
   4   6   5        5.39        6.05      4.62 o
  -7   7   5       36.72       35.01      7.23 o
  -6   7   5       31.83       34.29      8.69 o
  -5   7   5      109.52      107.06      9.21 o
  -4   7   5        5.20        7.29      4.06 o
  -3   7   5        0.40        1.54      2.50 o
  -2   7   5      179.39      184.50      6.17 o
  -1   7   5        0.09        9.43      2.53 o
   0   7   5       17.79       20.85      3.15 o
   1   7   5        1.01       11.26      3.36 o
   2   7   5       21.39       21.21      4.46 o
   3   7   5        0.19        4.02      4.79 o
   4   7   5        6.18        0.80      5.23 o
  -7   8   5       18.68        7.58      5.79 o
  -6   8   5       28.80       22.22      5.97 o
  -5   8   5       80.91       91.21     18.78 o
  -4   8   5       52.62       64.93      7.44 o
  -3   8   5       20.51       18.02      3.56 o
  -2   8   5        8.61        5.89      2.45 o
  -1   8   5      129.14      170.71     10.89 o
   0   8   5        4.14        2.14      2.63 o
   1   8   5      617.42      629.86     13.58 o
   2   8   5        6.34        3.74      2.93 o
   3   8   5        2.25       10.90      9.28 o
   4   8   5        6.74       -3.51     10.24 o
  -7   9   5       12.55       13.49      6.60 o
  -6   9   5       15.29       11.95      6.54 o
  -5   9   5        0.66       -1.37      7.94 o
  -4   9   5        0.17        0.84      4.25 o
  -3   9   5       33.03       32.71      3.55 o
  -2   9   5        8.38        7.19      3.16 o
  -1   9   5      350.92      369.34      9.41 o
   0   9   5        5.57        8.79      3.12 o
   1   9   5      508.98      556.03     13.39 o
   2   9   5       91.90       95.23      6.18 o
   3   9   5        1.25        3.91      4.43 o
   4   9   5       16.77       26.59      8.39 o
  -7  10   5        5.13        8.89      6.56 o
  -6  10   5        0.39        4.04      5.32 o
  -5  10   5       72.28       72.91      9.11 o
  -4  10   5        5.37        3.26      3.29 o
  -3  10   5        0.01        2.47      2.48 o
  -2  10   5        0.32       -2.41      2.69 o
  -1  10   5       33.67       44.49      4.55 o
   0  10   5        5.62        2.87      3.00 o
   1  10   5      283.81      284.66     10.29 o
   2  10   5        0.06        8.41      4.87 o
   3  10   5       14.92        5.32      4.49 o
   4  10   5        0.54        1.25      7.30 o
  -6  11   5       39.20       53.03      9.38 o
  -5  11   5       22.32       30.41      7.08 o
  -4  11   5       34.77       35.87      5.26 o
  -3  11   5       13.89       15.35      3.24 o
  -2  11   5      193.26      191.68     12.55 o
  -1  11   5       56.76       57.31      5.20 o
   0  11   5       28.28       42.89      4.14 o
   1  11   5        9.00        4.56      4.10 o
   2  11   5       56.09       57.50      5.49 o
   3  11   5        0.28        3.28      4.44 o
  -6  12   5       96.55      108.59     12.67 o
  -5  12   5       16.04       12.31      8.01 o
  -4  12   5      200.70      206.28     10.10 o
  -3  12   5       30.50       24.80      3.76 o
  -2  12   5        1.33       -4.19      2.79 o
  -1  12   5       41.66       37.56      6.70 o
   0  12   5      158.65      153.02      6.34 o
   1  12   5       84.94       82.14      6.99 o
   2  12   5       35.26       28.10      4.46 o
   3  12   5        0.81       -0.74      4.35 o
  -5  13   5        0.84       -1.99      4.33 o
  -4  13   5       40.67       50.21      6.31 o
  -3  13   5        9.17        7.13      3.79 o
  -2  13   5        4.99        7.08      3.47 o
  -1  13   5        1.46        4.44      3.24 o
   0  13   5        0.00        4.45      3.06 o
   1  13   5       16.51        9.37      4.63 o
   2  13   5       21.32       13.04      4.31 o
   3  13   5        6.93        8.83      5.50 o
  -5  14   5        0.55       -1.58      4.42 o
  -4  14   5       96.84      110.58      9.15 o
  -3  14   5        0.41        1.09      4.42 o
  -2  14   5       15.76       13.25      3.96 o
  -1  14   5        0.54        2.26      3.30 o
   0  14   5       17.61        4.39      5.04 o
   1  14   5        7.30        6.62      5.23 o
   2  14   5       23.24       39.06      6.16 o
  -4  15   5       40.39       40.40      6.91 o
  -3  15   5       10.71       17.56      4.05 o
  -2  15   5        5.80        6.58      3.97 o
  -1  15   5        8.70        7.30      4.05 o
   0  15   5       14.78        6.51      5.14 o
   1  15   5        1.19       -0.83      4.53 o
  -3  16   5        8.77       13.72      5.64 o
  -2  16   5       28.42       22.09      4.87 o
  -1  16   5       12.75       13.13      4.39 o
   0  16   5       34.75       30.54      7.03 o
   1  16   5        2.21        2.55      9.16 o
  -2  17   5        9.94        6.51      5.42 o
  -1  17   5        4.62        2.12      5.55 o
  -8   0   6      310.85      235.43     27.92 o
  -6   0   6       46.45       66.73     14.73 o
  -4   0   6        0.69        2.15      2.89 o
  -2   0   6       45.45       46.12      3.63 o
   0   0   6      236.80      265.29     24.81 o
   2   0   6       13.70       11.17      9.31 o
   4   0   6       27.31       18.30     11.17 o
  -8   1   6       35.61       29.63      9.42 o
  -7   1   6        0.01       -1.59      5.43 o
  -6   1   6        2.65        0.72      6.18 o
  -5   1   6        5.65        5.00      2.78 o
  -4   1   6      111.80      112.65      4.98 o
  -3   1   6        0.00        0.75      2.31 o
  -2   1   6      170.22      176.38      4.37 o
  -1   1   6        6.54        8.66      2.25 o
   0   1   6        9.59       13.22      3.39 o
   1   1   6       46.18       42.47      4.42 o
   2   1   6      141.36      120.76      7.09 o
   3   1   6       40.90       30.43      8.00 o
   4   1   6        1.91        4.47      7.42 o
  -8   2   6       93.77       93.33     13.24 o
  -7   2   6        2.98        7.68     12.87 o
  -6   2   6        0.00        2.75      4.48 o
  -5   2   6        4.92        6.46      4.28 o
  -4   2   6        0.36       -1.31      2.53 o
  -3   2   6        3.64        3.94      2.33 o
  -2   2   6     1467.85     1519.77     16.69 o
  -1   2   6      231.03      247.29      7.63 o
   0   2   6        5.31        7.81      3.28 o
   1   2   6       18.32       21.35      3.87 o
   2   2   6       73.93       58.22      7.14 o
   3   2   6        0.73        5.53      6.67 o
   4   2   6        4.01       -0.10      6.84 o
  -8   3   6        0.57        5.51      7.01 o
  -7   3   6        9.97        5.48      6.18 o
  -6   3   6        1.54        0.75      3.04 o
  -5   3   6       13.02       16.25      3.94 o
  -4   3   6        6.79        6.42      3.39 o
  -3   3   6       29.10       27.53      2.95 o
  -2   3   6        6.27        7.01      2.11 o
  -1   3   6       40.31       44.53      2.75 o
   0   3   6       23.72       25.01      3.91 o
   1   3   6     1272.69     1211.14     14.53 o
   2   3   6      140.24      119.86      9.45 o
   3   3   6       36.35       42.22      7.58 o
   4   3   6        0.10       -5.36      6.89 o
  -7   4   6        0.68        0.05      3.63 o
  -6   4   6        2.74        5.38      4.70 o
  -5   4   6       38.51       41.63      4.86 o
  -4   4   6       17.99       18.62      2.79 o
  -3   4   6       66.64       66.67      4.47 o
  -2   4   6      207.59      208.68      6.21 o
  -1   4   6       95.06       95.93      7.81 o
   0   4   6       78.17       83.93      4.33 o
   1   4   6     1111.51     1068.17     18.62 o
   2   4   6      134.16      118.44      7.51 o
   3   4   6        0.08       10.16     10.44 o
   4   4   6        0.02       -2.00      6.84 o
  -7   5   6        1.55        5.35      4.59 o
  -6   5   6       15.92       20.26      5.17 o
  -5   5   6      342.16      345.75     11.96 o
  -4   5   6       19.69       20.23      3.42 o
  -3   5   6        6.82        6.52      3.01 o
  -2   5   6        7.04        8.44      2.60 o
  -1   5   6      105.44      106.99      4.90 o
   0   5   6        5.59        7.55      2.70 o
   1   5   6     1318.47     1338.01     17.25 o
   2   5   6       14.55       15.95      6.47 o
   3   5   6       16.20       34.27      8.22 o
   4   5   6        6.97       10.41      7.59 o
  -7   6   6       21.11       10.24      6.51 o
  -6   6   6        3.56        9.77      9.32 o
  -5   6   6      173.95      149.67     11.68 o
  -4   6   6        2.83        4.04      2.77 o
  -3   6   6       42.98       40.78      4.86 o
  -2   6   6        8.50        9.83      2.75 o
  -1   6   6       78.83       88.82      3.94 o
   0   6   6        1.97       -1.20      2.49 o
   1   6   6      129.12      127.50      4.54 o
   2   6   6        9.51        8.52      8.54 o
   3   6   6       13.47        2.66      7.20 o
   4   6   6       28.76       31.88      8.96 o
  -7   7   6       15.79       20.47      8.06 o
  -6   7   6        0.07        6.29      9.56 o
  -5   7   6       22.59       31.05      5.65 o
  -4   7   6       14.19       18.05      3.58 o
  -3   7   6       93.31       86.54      5.83 o
  -2   7   6       16.35       13.44      3.02 o
  -1   7   6      336.35      342.19      8.64 o
   0   7   6       11.59        7.64      3.19 o
   1   7   6        6.52        9.53      2.75 o
   2   7   6       53.19       54.05      6.25 o
   3   7   6        4.44        3.43      7.08 o
   4   7   6        8.02        1.31      7.73 o
  -7   8   6       18.78       19.75      6.83 o
  -6   8   6        0.29        2.08      4.41 o
  -5   8   6       41.98       46.23      7.27 o
  -4   8   6       13.28       15.21      3.92 o
  -3   8   6       45.63       46.73      5.25 o
  -2   8   6       11.84       18.06      3.44 o
  -1   8   6      554.07      568.12     11.00 o
   0   8   6       18.16       18.38      3.59 o
   1   8   6       92.74       96.54      5.59 o
   2   8   6      105.02       97.39     10.21 o
   3   8   6        6.83       10.48      7.97 o
  -7   9   6       26.42       30.50      8.15 o
  -6   9   6       18.30       16.42      8.78 o
  -5   9   6       15.14        8.79      3.85 o
  -4   9   6        9.37       10.18      4.55 o
  -3   9   6       11.33       10.70      2.96 o
  -2   9   6        3.27        5.78      2.90 o
  -1   9   6     1065.62     1081.75     19.57 o
   0   9   6       29.85       35.12      4.13 o
   1   9   6        4.63        4.37      3.16 o
   2   9   6       18.87       14.56     10.84 o
   3   9   6        5.17       14.86      8.12 o
  -6  10   6        9.10       15.92      6.99 o
  -5  10   6       20.18       26.88      9.40 o
  -4  10   6       37.37       39.97      5.47 o
  -3  10   6      124.73      120.86      6.52 o
  -2  10   6        6.95        7.65      3.16 o
  -1  10   6      525.96      527.60     15.04 o
   0  10   6      138.05      135.06      9.22 o
   1  10   6       11.86        4.63      4.03 o
   2  10   6       28.55       27.05     11.06 o
   3  10   6       40.11       40.65      9.49 o
  -6  11   6       47.55       42.97      8.94 o
  -5  11   6        1.99        0.83      3.85 o
  -4  11   6        6.13        9.65      4.16 o
  -3  11   6        0.13        1.33      3.01 o
  -2  11   6       14.29       13.51      3.31 o
  -1  11   6       34.67       30.16      4.87 o
   0  11   6      137.92      132.63      6.72 o
   1  11   6        2.54        2.07      4.18 o
   2  11   6        1.57       -8.53      8.10 o
  -6  12   6      134.43      150.55     14.83 o
  -5  12   6        0.03       -0.57      4.27 o
  -4  12   6       12.50       13.30      4.60 o
  -3  12   6        0.05        2.08      3.68 o
  -2  12   6        0.59        1.51      3.35 o
  -1  12   6       37.84       33.28      5.09 o
   0  12   6      142.19      143.84      6.83 o
   1  12   6        0.00        0.33      4.65 o
   2  12   6       11.35        6.49      6.45 o
  -5  13   6        6.52        4.57      4.84 o
  -4  13   6       11.18       10.70      4.97 o
  -3  13   6        0.68        5.00      6.43 o
  -2  13   6       69.87       74.52      6.75 o
  -1  13   6       13.84       13.97      4.11 o
   0  13   6        2.36        2.23      5.09 o
   1  13   6        0.18       -0.91      4.23 o
   2  13   6        3.14       11.60      5.84 o
  -4  14   6        6.59        2.45      4.87 o
  -3  14   6        1.88        5.33      4.79 o
  -2  14   6        4.39        6.28      4.02 o
  -1  14   6        0.23       -3.41      3.47 o
   0  14   6       20.31       22.41      9.09 o
   1  14   6        1.04        2.99      5.71 o
  -4  15   6       13.89       20.48      6.08 o
  -3  15   6       13.79       17.23     12.09 o
  -2  15   6        3.26        9.79      5.01 o
  -1  15   6       12.02       14.15      4.58 o
   0  15   6       36.94       27.62      6.79 o
  -2  16   6        0.76       -2.06      4.97 o
  -7   0   7        0.84        3.41      8.37 o
  -5   0   7        9.39       16.13      4.46 o
  -3   0   7        0.64        0.29      3.27 o
  -1   0   7        1.57        3.69      4.03 o
   1   0   7       82.86       89.21      9.02 o
   3   0   7       78.63       77.86     15.20 o
  -7   1   7        2.35       -6.11      4.93 o
  -6   1   7       18.28       21.85      7.06 o
  -5   1   7        6.00        9.79      3.29 o
  -4   1   7      111.75       96.72      5.79 o
  -3   1   7        9.61       14.22      2.63 o
  -2   1   7      108.79      110.84      5.13 o
  -1   1   7      108.11      118.05      5.33 o
   0   1   7       47.31       58.01      5.52 o
   1   1   7        2.51       -0.96      3.08 o
   2   1   7        4.79       -2.57      6.35 o
   3   1   7        2.76       -0.29      7.11 o
  -7   2   7        1.79       -9.03     10.70 o
  -6   2   7       30.33       33.89      8.85 o
  -5   2   7        4.32        5.37      3.95 o
  -4   2   7      287.81      290.37     15.21 o
  -3   2   7        0.00        1.04      2.59 o
  -2   2   7       14.85       14.29      2.77 o
  -1   2   7        6.13        5.27      3.29 o
   0   2   7       74.81       62.43      5.64 o
   1   2   7       10.89       11.80      3.74 o
   2   2   7        0.41        3.55     10.55 o
   3   2   7        6.63        9.90     14.42 o
  -7   3   7        0.37        1.26      4.06 o
  -6   3   7       39.89       39.91      7.80 o
  -5   3   7        0.40       -1.18      8.55 o
  -4   3   7      302.18      305.78      9.03 o
  -3   3   7       17.40       18.85      4.24 o
  -2   3   7       18.71       18.62      2.95 o
  -1   3   7      180.59      251.98      8.62 o
   0   3   7       37.16       29.40      4.58 o
   1   3   7      193.55      205.61      7.60 o
   2   3   7      192.45      138.55     12.92 o
   3   3   7        2.24        0.27      7.11 o
  -7   4   7       46.14       36.59      6.95 o
  -6   4   7        0.00       -2.06      4.30 o
  -5   4   7       29.12       22.74      6.68 o
  -4   4   7       62.97       62.26      5.22 o
  -3   4   7       84.15       87.18      6.21 o
  -2   4   7        3.66        0.25      3.05 o
  -1   4   7      879.62      929.63     13.15 o
   0   4   7       23.38       27.60      4.57 o
   1   4   7       31.03       35.49      4.18 o
   2   4   7       60.25       54.50      6.39 o
   3   4   7       19.54       17.94      8.43 o
  -7   5   7       24.34       15.87      6.04 o
  -6   5   7        4.20       -4.39      4.32 o
  -5   5   7       46.78       46.88      6.98 o
  -4   5   7        3.50        1.43      3.39 o
  -3   5   7        3.54        3.35      4.55 o
  -2   5   7      108.99      117.21      7.84 o
  -1   5   7      905.73      957.80     13.58 o
   0   5   7       49.63       46.13      6.89 o
   1   5   7       23.74       30.81      4.25 o
   2   5   7        0.19       -5.86      3.91 o
   3   5   7        0.91        5.92      7.99 o
  -6   6   7        1.25        7.75      6.82 o
  -5   6   7        4.33        7.77      3.53 o
  -4   6   7        0.18        5.06      3.22 o
  -3   6   7        0.00       -1.48      3.29 o
  -2   6   7       16.75       24.77      4.18 o
  -1   6   7      112.54      116.15      5.75 o
   0   6   7       12.90       10.49      3.07 o
   1   6   7        4.70       11.43      5.11 o
   2   6   7       35.72       41.26      6.47 o
   3   6   7        0.99        2.27      8.11 o
  -7   7   7       34.47       29.47      9.93 o
  -6   7   7        0.00       -5.01      4.49 o
  -5   7   7        0.47       -0.94      3.31 o
  -4   7   7        0.21        1.79      3.50 o
  -3   7   7       15.81        7.87      7.25 o
  -2   7   7       13.16       14.58      3.55 o
  -1   7   7       42.23       46.25      4.31 o
   0   7   7       54.44       50.21      4.77 o
   1   7   7        7.70       10.69      5.08 o
   2   7   7       63.96       71.67      7.76 o
   3   7   7        0.06       -7.54      7.77 o
  -6   8   7        1.05        0.66      7.98 o
  -5   8   7        1.56        1.11      3.66 o
  -4   8   7        7.30        7.37      4.18 o
  -3   8   7      488.70      500.07     13.84 o
  -2   8   7       20.03       15.54      3.71 o
  -1   8   7       37.76       38.34      5.28 o
   0   8   7        1.97        2.67      2.94 o
   1   8   7       22.85       22.55      8.87 o
   2   8   7       12.63        5.19      6.67 o
  -6   9   7        1.73        8.26      5.66 o
  -5   9   7       46.47       58.85      6.40 o
  -4   9   7        0.01        1.57      3.80 o
  -3   9   7      493.72      505.26     11.23 o
  -2   9   7        0.31       -2.50      2.91 o
  -1   9   7        2.23        6.95      4.85 o
   0   9   7        3.87        5.75      3.20 o
   1   9   7        0.73        5.96      4.96 o
   2   9   7        2.84        3.19      5.90 o
  -6  10   7        5.55       14.14      7.30 o
  -5  10   7       16.92       13.27      7.43 o
  -4  10   7       24.09       26.96      6.98 o
  -3  10   7      186.00      199.43      9.09 o
  -2  10   7       85.57       85.20      6.32 o
  -1  10   7       15.68       15.41      8.37 o
   0  10   7       92.84       96.28      6.12 o
   1  10   7        1.03       -0.87      4.79 o
   2  10   7       34.40       45.41      8.66 o
  -5  11   7        1.41       -0.60      4.52 o
  -4  11   7        1.00        1.02      6.94 o
  -3  11   7       19.74       22.65      5.37 o
  -2  11   7       64.40       64.38      5.90 o
  -1  11   7       15.11       14.74      4.70 o
   0  11   7       14.47       11.36      4.90 o
   1  11   7       10.32       13.53      5.75 o
  -5  12   7        3.85        3.11      4.85 o
  -4  12   7       13.91       18.98      7.05 o
  -3  12   7        0.38        3.65      4.77 o
  -2  12   7       63.01       59.99      5.68 o
  -1  12   7       23.98       34.52      5.46 o
   0  12   7        3.04        8.44      5.47 o
   1  12   7       10.76       11.18      5.83 o
  -4  13   7        0.73       -3.69      4.29 o
  -3  13   7        5.01        0.94      4.46 o
  -2  13   7       12.89       15.77      6.80 o
  -1  13   7        0.36       -2.99      8.46 o
   0  13   7       10.95       10.70      6.14 o
  -3  14   7        2.37        3.20      4.93 o
  -2  14   7       16.53       25.21      7.90 o
  -1  14   7        0.02        2.14      7.04 o
  -6   0   8        0.63       -1.07      4.24 o
  -4   0   8        6.19       15.48      8.22 o
  -2   0   8        0.43       -3.09      4.39 o
   0   0   8       33.42       19.63      7.29 o
   2   0   8       44.89       20.16     12.72 o
  -7   1   8        0.92        0.11      4.10 o
  -6   1   8       49.57       40.60      4.84 o
  -5   1   8        8.01        9.14      3.29 o
  -4   1   8        6.38        7.82      3.12 o
  -3   1   8        1.77        0.72      2.35 o
  -2   1   8        0.39       -3.24      2.72 o
  -1   1   8        9.52       14.10      3.98 o
   0   1   8       11.68        9.59      4.03 o
   1   1   8        0.12        0.62      3.46 o
   2   1   8       17.98       11.88      8.33 o
  -7   2   8        0.03        0.37      4.14 o
  -6   2   8       54.02       45.42     10.10 o
  -5   2   8       11.96       12.85      3.56 o
  -4   2   8       82.96       84.65      5.76 o
  -3   2   8        2.19       -0.39      2.97 o
  -2   2   8        3.14        8.65      3.81 o
  -1   2   8       72.26       74.05      7.51 o
   0   2   8       91.88       77.57      6.60 o
   1   2   8        7.27        8.48      3.96 o
   2   2   8       45.17       54.56     10.62 o
  -7   3   8        4.05        4.41      4.82 o
  -6   3   8       65.32       58.10      5.62 o
  -5   3   8        3.54        2.96      3.30 o
  -4   3   8        1.40        2.79      4.25 o
  -3   3   8       30.02       31.89      5.81 o
  -2   3   8       39.19       40.16      5.00 o
  -1   3   8      433.33      435.32     10.95 o
   0   3   8       49.47       47.89      6.53 o
   1   3   8       51.54       51.11      5.51 o
   2   3   8        4.40       -3.37      7.55 o
  -7   4   8       28.33       19.93      5.79 o
  -6   4   8        3.27        3.43      4.79 o
  -5   4   8       10.74       11.85      4.89 o
  -4   4   8        4.35        8.22      4.59 o
  -3   4   8      656.63      667.79     17.68 o
  -2   4   8        0.05        3.12      3.48 o
  -1   4   8      225.10      207.54      9.22 o
   0   4   8      272.69      281.87     10.48 o
   1   4   8       15.41       26.87      7.41 o
   2   4   8        4.53        8.85      8.22 o
  -7   5   8       22.18       20.25      6.94 o
  -6   5   8        0.08        6.95      4.90 o
  -5   5   8       27.36       34.84      5.97 o
  -4   5   8       14.58       10.68      5.64 o
  -3   5   8      140.22      137.41     13.06 o
  -2   5   8        3.01        0.84      3.04 o
  -1   5   8      179.04      160.64      9.66 o
   0   5   8       69.07       65.66      6.28 o
   1   5   8       40.71       33.82      6.42 o
   2   5   8        4.50        4.60      8.11 o
  -6   6   8        5.97       15.25      5.65 o
  -5   6   8        0.04        0.19      3.73 o
  -4   6   8        1.86        0.55      5.42 o
  -3   6   8      142.33      141.53     15.22 o
  -2   6   8       19.22       13.58      4.57 o
  -1   6   8        5.38        4.17      2.97 o
   0   6   8       55.90       59.75      6.07 o
   1   6   8       18.30       20.49      6.11 o
   2   6   8        4.42       -6.51      7.77 o
  -6   7   8        4.10        2.55     12.88 o
  -5   7   8       16.23       11.83      4.77 o
  -4   7   8        0.14        5.17      3.92 o
  -3   7   8       30.93       37.26      9.49 o
  -2   7   8       20.57       23.70      4.07 o
  -1   7   8        6.62        3.76      3.31 o
   0   7   8        0.64        1.41      3.67 o
   1   7   8       11.06       11.38      5.63 o
  -6   8   8        1.03        4.25      4.43 o
  -5   8   8       77.49       86.65      9.31 o
  -4   8   8       16.35       19.15      4.95 o
  -3   8   8        0.24        0.49      3.77 o
  -2   8   8        1.78        6.04      3.42 o
  -1   8   8        0.44       -0.50      3.43 o
   0   8   8        5.98        0.12      3.72 o
   1   8   8        6.83        5.98      5.58 o
  -5   9   8       86.60       86.49      8.17 o
  -4   9   8       26.03       31.19      5.72 o
  -3   9   8      173.64      188.14     10.95 o
  -2   9   8       17.08       15.14      4.58 o
  -1   9   8       22.79       22.82      5.01 o
   0   9   8        4.21       -2.28      4.71 o
   1   9   8        0.12       -0.84      5.37 o
  -5  10   8      105.80      116.40      9.28 o
  -4  10   8        6.65        8.38     10.61 o
  -3  10   8       62.68       61.26     16.27 o
  -2  10   8       82.42       89.48      7.43 o
  -1  10   8        3.12        4.11      3.75 o
   0  10   8       15.84        7.02      8.69 o
  -4  11   8       48.37       59.48     10.39 o
  -3  11   8       32.44       32.59      5.84 o
  -2  11   8        0.14       -3.29      3.36 o
  -1  11   8       14.39       20.99      4.62 o
   0  11   8       43.15       62.89     10.20 o
  -3  12   8        3.27        5.23      4.88 o
  -2  12   8        9.98        8.32      4.39 o
  -1  12   8        6.12        3.04      4.05 o
  -5   0   9       10.52       18.90      5.69 o
  -3   0   9       14.06        3.10      8.37 o
  -1   0   9       40.49       43.11      7.89 o
   1   0   9        0.16      -14.42      9.62 o
  -6   1   9       38.62       38.95      5.37 o
  -5   1   9        1.36        2.36      3.44 o
  -4   1   9       58.26       61.86      6.58 o
  -3   1   9        0.99       -0.45      7.29 o
  -2   1   9        5.37       -1.80      5.37 o
  -1   1   9        0.00        0.03      3.91 o
   0   1   9        1.88        3.39      4.02 o
   1   1   9       12.66       10.51     12.41 o
  -6   2   9        1.92       -1.67      3.65 o
  -5   2   9        2.61        3.81      3.62 o
  -4   2   9        0.67       -1.47      3.85 o
  -3   2   9       81.55       76.25      9.74 o
  -2   2   9       52.59       47.00      8.39 o
  -1   2   9       17.97       14.56      4.41 o
   0   2   9       11.37       10.26      5.38 o
   1   2   9        1.51        1.10      5.21 o
  -6   3   9       25.95       28.17      5.01 o
  -5   3   9       51.87       43.02      6.34 o
  -4   3   9       24.83       26.90      5.47 o
  -3   3   9      228.51      192.94     14.26 o
  -2   3   9      310.35      301.88     11.61 o
  -1   3   9        5.22        4.11      4.04 o
   0   3   9        0.98        1.68      4.05 o
   1   3   9        7.96        7.79      5.99 o
  -6   4   9        7.45       13.33      5.09 o
  -5   4   9       35.44       30.04      7.52 o
  -4   4   9       10.78       14.23      6.94 o
  -3   4   9      453.24      484.72     17.44 o
  -2   4   9        4.15        2.77      4.38 o
  -1   4   9       33.69       37.24      5.37 o
   0   4   9       11.11        4.58      4.29 o
   1   4   9        0.39       -3.38      5.07 o
  -6   5   9        3.96        1.64      8.06 o
  -5   5   9       94.27       90.75      9.61 o
  -4   5   9        1.65        7.39      6.15 o
  -3   5   9       43.79       41.71     10.64 o
  -2   5   9       25.26       31.01      9.22 o
  -1   5   9        4.01        2.23      4.89 o
   0   5   9        0.33       -3.02      3.87 o
  -5   6   9        0.53        2.53      4.96 o
  -4   6   9        2.28        9.37     14.78 o
  -3   6   9       43.49       40.33      9.36 o
  -2   6   9        2.29        0.72      4.04 o
  -1   6   9       31.47       25.32      5.87 o
   0   6   9        0.45       -1.15      5.06 o
  -5   7   9        0.20       -6.28      5.03 o
  -4   7   9        5.10        4.04      4.77 o
  -3   7   9       24.00       35.73     11.16 o
  -2   7   9       11.69       11.46      8.15 o
  -1   7   9       13.90       18.13     14.51 o
   0   7   9        0.14       -3.05      5.24 o
  -5   8   9       91.97       96.09     12.71 o
  -4   8   9        0.05        6.01      8.85 o
  -3   8   9       13.04       34.38      9.72 o
  -2   8   9       20.10       17.72      5.47 o
  -1   8   9       15.41       17.23      5.52 o
  -4   9   9        6.84        6.20      5.34 o
  -3   9   9        4.44       18.02     11.82 o
  -2   9   9       27.31       29.60      8.19 o
  -1   9   9        5.68        2.13      4.81 o
  -3  10   9        0.56       10.87     14.02 o
  -4   0  10        0.03       -0.31      9.31 o
  -2   0  10        3.69        6.82      9.00 o
  -5   1  10        0.19       -0.22      5.91 o
  -4   1  10       27.96       24.34      8.22 o
  -3   1  10        0.00        0.78      6.14 o
  -2   1  10        1.16       -3.48      5.91 o
  -1   1  10        0.41       -0.35      4.88 o
  -5   2  10       55.88       46.52      8.99 o
  -4   2  10       31.41       36.45     16.28 o
  -3   2  10        4.24        8.74      6.69 o
  -2   2  10        0.66        2.73      6.25 o
  -1   2  10       50.37       39.48      6.95 o
  -5   3  10      153.90      133.78     25.28 o
  -4   3  10       48.32       42.56      8.98 o
  -3   3  10       39.09       33.69      8.08 o
  -2   3  10        8.46        2.32      6.47 o
  -1   3  10       14.90       19.48      6.14 o
  -4   4  10       57.91       53.41      9.42 o
  -3   4  10        1.07       -4.68      5.65 o
  -2   4  10        2.45       -2.15      5.78 o
  -4   5  10        0.70       -5.13      5.78 o
  -3   5  10        0.00        1.30      7.91 o
  -2   5  10       31.12       29.78     11.79 o
 
